# Supplementary material for: Mitochondrial genomes of two diplectanids (Platyhelminthes: Monogenea) expose paraphyly of the order Dactylogyridea and extensive tRNA gene rearrangements
Source: Parasit Vectors. 2018 Nov 20;11:601. doi: 10.1186/s13071-018-3144-6 (PMC6245931; doi:10.1186/s13071-018-3144-6)
Supplement: Supplementary file 2 — Table S1. Monogenean species and outgroups used for comparative mitogenomic and phylogenetic analyses. (XLSX 14 kb) [file 13071_2018_3144_MOESM2_ESM.xlsx]

## Sheet: allStat
Taxon	Accession number	Whole Genome				PCGs				rRNA				tRNA				References
		Size(bp)	AT%	AT-Skew	GC-Skew	Size(bp)	AT%	AT-Skew	GC-Skew	Size(bp)	AT%	AT-Skew	GC-Skew	Size(bp)	AT%	AT-Skew	GC-Skew
Monogenea
Capsalidea
Capsalidae
Benedenia hoshinai	NC_014591	13554	74.1	-0.224	0.148	9960	73.7	-0.267	0.139	1685	73.3	-0.113	0.156	1430	74.8	-0.096	0.22	Unpublished
Benedenia seriolae	NC_014291	13498	75.6	-0.236	0.193	9945	75.3	-0.279	0.191	1734	75.3	-0.12	0.179	1413	75.4	-0.106	0.241	Perkins et al. 2010
Neobenedenia melleni	JQ038228	13270	75.9	-0.192	0.223	9951	76.2	-0.233	0.232	1674	75.1	-0.057	0.191	1422	73.7	-0.078	0.214	Zhang et al. 2014
Dactylogyridea
Ancyrocephalidae
Tetrancistrum nebulosi	NC_018031	13392	65.4	-0.168	0.243	9954	65.1	-0.22	0.243	1693	66.6	-0.012	0.24	1500	65.5	-0.081	0.228	Unpublished
Dactylogyridae
Dactylogyrus lamellatus	KR871673	15187	70.6	-0.22	0.328	9930	68.9	-0.312	0.344	1672	68.3	-0.049	0.298	1412	68.2	-0.12	0.326	Unpublished
Diplectanidae
Lamellodiscus spari	MH328204	14614	76.8	-0.18	0.323	9780	74.4	-0.281	0.336	1689	73.8	-0.073	0.257	1237	74.6	-0.083	0.338	Unpublished
Lepidotrema longipenis	MH328203	15433	78.4	-0.169	0.326	9990	75.8	-0.248	0.347	1693	75.5	-0.084	0.264	1448	77.2	-0.041	0.309	Unpublished
Gyrodactylidea
Gyrodactylidae
Aglaiogyrodactylus forficulatus	KU679421	14371	75.1	-0.196	0.216	9939	74.1	-0.25	0.209	1657	76.5	-0.041	0.239	1378	74.3	-0.072	0.232	Bachmann et al. 2016
Gyrodactylus brachymystacis	NC_031337	14767	65.8	-0.069	0.116	9942	64.8	-0.124	0.118	1667	69.1	-0.004	0.105	1441	68.6	-0.008	0.161	Ye et al. 2016
Gyrodactylus derjavinoides	NC_010976	14741	68.2	-0.028	0.105	9942	67.6	-0.068	0.099	1667	70	0.001	0.108	1452	69.9	-0.01	0.17	Huyse et al. 2008
Gyrodactylus gurleyi	KU659806	14771	72.1	-0.19	0.207	9942	71.8	-0.259	0.216	1664	73.3	-0.077	0.144	1439	72.5	-0.076	0.197	Unpublished
Gyrodactylus kobayashii	NC_030050	14786	71.6	-0.17	0.219	9945	71.6	-0.234	0.229	1662	73	-0.054	0.17	1436	72.5	-0.076	0.215	Zhang et al. 2016
Gyrodactylus parvae	NC_031438	14702	73.5	-0.123	0.194	9939	73.7	-0.18	0.21	1655	74.5	-0.055	0.135	1440	73.2	-0.046	0.192	Ye et al. 2016
Gyrodactylus salaris	NC_008815	14790	62.5	-0.045	0.086	9942	60.5	-0.094	0.078	1668	67	0.01	0.085	1465	68.1	-0.026	0.169	Huyse et al. 2007
Gyrodactylus thymalli	NC_009682	14788	62.8	-0.045	0.085	9942	60.9	-0.093	0.079	1668	66.8	0.011	0.079	1452	68.5	-0.024	0.148	Plaisance et al. 2007
Paragyrodactylus variegatus	NC_024754	14517	76.2	-0.202	0.198	9990	75.7	-0.265	0.217	1672	75.1	-0.084	0.144	1440	73.4	-0.112	0.188	Ye et al. 2014
Mazocraeidea
Chauhaneidae
Pseudochauhanea macrorchis	NC_016950	15031	71.5	-0.164	0.25	10230	70.2	-0.207	0.267	1713	69.7	-0.013	0.201	1458	70	-0.097	0.254	Zhang et al. 2012
Microcotylidae
Microcotyle sebastis	NC_009055	14407	70.4	-0.166	0.341	10278	69.6	-0.201	0.34	1696	70.9	-0.068	0.263	1424	71.5	-0.086	0.315	Park et al. 2007
Polylabris halichoeres	NC_016057	15527	72.7	-0.188	0.333	10335	71.3	-0.24	0.357	1706	72.8	-0.06	0.244	1444	71.2	-0.062	0.264	Zhang et al. 2011
Tetraonchidea
Tetraonchoididae
Paratetraonchoides inermis	KY856918	14654	82.6	-0.126	0.312	9996	81.9	-0.185	0.329	1643	81.1	0.034	0.265	1432	82.6	0.013	0.269	Unpublished
