# Supplementary material for: Mitochondrial genomes of two diplectanids (Platyhelminthes: Monogenea) expose paraphyly of the order Dactylogyridea and extensive tRNA gene rearrangements
Source: Parasit Vectors. 2018 Nov 20;11:601. doi: 10.1186/s13071-018-3144-6 (PMC6245931; doi:10.1186/s13071-018-3144-6)
Supplement: Supplementary file 3 — Table S2. General statistics for the protein-coding and rRNA genes of the two diplectanids and 18 other available monogeneans. (XLSX 16 kb) [file 13071_2018_3144_MOESM3_ESM.xlsx]

## Sheet: Table S2
Family	Ancyrocephalidae	Capsalidae	Capsalidae	Capsalidae	Chauhaneidae	Dactylogyridae	Diplectanidae	Diplectanidae	Gyrodactylidae	Gyrodactylidae	Gyrodactylidae	Gyrodactylidae	Gyrodactylidae	Gyrodactylidae	Gyrodactylidae	Gyrodactylidae	Gyrodactylidae	Microcotylidae	Microcotylidae	Tetraonchoididae
Superfamily	Dactylogyridea	Capsalidea	Capsalidea	Capsalidea	Mazocraeidea	Dactylogyridea	Dactylogyridea	Dactylogyridea	Gyrodactylidea	Gyrodactylidea	Gyrodactylidea	Gyrodactylidea	Gyrodactylidea	Gyrodactylidea	Gyrodactylidea	Gyrodactylidea	Gyrodactylidea	Mazocraeidea	Mazocraeidea	Tetraonchidea
Species	T_n	B_h	B_s	N_m	P_m	D_l	L_s	L_l	A_f	G_b	G_d	G_g	G_k	G_p	G_s	G_t	P_v	M_s	P_h	P_i
Length of PCGs (bp)
atp6	510	510	510	513	567	510	513	516	516	513	513	513	513	513	513	513	513	570	570	516
cox1	1560	1590	1590	1557	1599	1563	1557	1548	1530	1548	1548	1548	1548	1548	1548	1548	1548	1581	1584	1593
cox2	579	582	582	576	636	571	582	576	576	582	582	582	582	582	582	582	582	642	639	573
cox3	648	648	648	648	756	654	651	654	645	639	639	639	639	639	639	639	639	756	756	651
cytb	1077	1089	1089	1083	1161	1083	1089	1089	1101	1074	1074	1074	1074	1074	1074	1074	1080	1161	1173	1104
nad1	882	894	885	891	918	888	894	897	894	888	888	888	888	888	888	888	891	916	915	897
nad2	840	861	861	867	888	828	849	897	825	857	858	858	858	858	856	857	876	894	885	843
nad3	354	354	351	354	279	348	351	369	363	351	349	348	348	351	351	351	351	282	267	351
nad4	1218	1197	1215	1218	1134	1221	1176	1218	1203	1209	1209	1209	1209	1206	1209	1209	1209	1200	1233	1215
nad4L	249	255	228	249	267	249	255	249	255	249	249	249	249	249	249	249	255	264	264	267
nad5	1584	1530	1536	1551	1572	1569	1404	1527	1560	1551	1551	1551	1554	1548	1551	1551	1569	1553	1581	1539
nad6	453	450	450	444	453	447	459	450	471	483	483	483	483	483	483	483	477	462	468	447
Length of rRNA genes (bp)
rrnL	966	956	982	945	977	947	952	973	928	957	961	954	955	948	957	958	960	975	982	937
rrnS	727	729	752	729	736	725	737	720	729	710	706	710	707	707	711	710	712	721	724	706
Putative start codon
atp6	ATG	ATG	ATG	ATG	ATG	ATG	ATG	ATG	ATG	ATG	ATG	ATG	ATG	ATG	ATG	ATG	ATG	ATG	ATG	ATG
cox1	ATG	ATG	ATG	ATG	ATG	GTG	GTG	GTG	ATG	ATG	ATG	ATG	ATG	ATG	ATG	ATG	ATG	GTG	GTG	GTG
cox2	ATG	ATG	ATG	ATG	ATG	ATG	ATG	ATG	ATG	ATG	ATG	ATG	ATG	ATG	ATG	ATG	TTG	ATG	ATG	ATG
cox3	ATG	ATG	ATG	ATG	ATG	ATG	ATG	ATG	ATG	ATG	ATG	ATG	ATG	ATG	ATG	ATG	ATG	ATG	ATG	ATG
cytb	ATG	ATG	ATG	ATG	ATG	ATG	ATG	ATG	ATG	ATG	ATG	ATG	ATG	ATG	ATG	ATG	ATG	ATG	ATG	ATG
nad1	ATG	ATG	ATG	ATG	ATG	ATG	ATG	GTG	ATG	ATG	ATG	ATG	ATG	ATG	ATG	ATG	GTG	ATG	ATG	ATG
nad2	ATG	ATT	GTG	TAT	ATG	GTG	ATT	TTG	ATT	ATG	ATG	ATG	ATG	ATG	ATG	ATG	ATG	ATG	ATG	ATG
nad3	ATG	ATG	ATG	ATG	ATG	GTG	ATG	ATG	ATG	ATG	ATG	ATG	ATG	ATG	ATG	ATG	ATG	ATG	ATG	ATG
nad4	ATG	ATG	ATG	ATG	ATG	ATG	ATG	ATG	ATT	ATG	ATG	ATG	ATG	ATG	ATG	ATG	ATG	ATA	ATG	ATG
nad4L	ATG	ATA	ATG	GTG	ATG	GTG	ATG	ATG	ATG	ATG	ATG	ATG	ATG	ATG	ATG	ATG	ATG	ATG	ATG	ATG
nad5	ATG	ATG	ATG	ATG	ATG	ATG	GTG	ATG	ATG	ATG	ATG	ATG	ATG	ATG	ATG	ATG	ATG	ATG	GTG	ATG
nad6	ATG	ATG	ATG	ATG	ATG	GTG	GTG	ATG	ATG	ATG	ATG	ATG	ATG	ATG	ATG	ATG	ATG	ATG	ATG	ATG
Putative terminal codon
atp6	TAG	TAA	TAG	TAA	TAG	TAG	TAG	TAA	TAA	TAG	TAA	TAA	TAG	TAG	TAA	TAA	TAA	TAA	TAG	TAA
cox1	TAG	TAA	TAA	TAA	TAG	TAG	TAG	TAA	TAG	TAA	TAA	TAA	TAA	TAA	TAA	TAA	TAA	TAA	TAA	TAA
cox2	TAG	TAA	TAG	TAA	TAA	T	TAA	TAG	TAG	TAG	TAA	TAA	TAA	TAA	TAA	TAA	TAA	TAG	TAA	TAA
cox3	TAG	TAA	TAA	TAA	TAA	TAG	TAA	TAA	TAA	TAA	TAA	TAA	TAA	TAA	TAA	TAA	TAA	TAA	TAG	TAA
cytb	TAG	TAA	TAG	TAG	TAG	TAA	TAG	TAG	TAG	TAA	TAA	TAA	TAA	TAA	TAG	TAA	TAA	TAG	TAA	TAA
nad1	TAG	TAG	TAG	TAA	TAA	TAA	TAA	TAG	TAG	TAG	TAA	TAA	TAG	TAG	TAA	TAA	TAA	T	TAG	TAA
nad2	TAG	TAG	TAA	TAA	TAA	TAG	TAA	TAA	TAG	TA	TAA	TAA	TAG	TAA	T	TA	TAA	TAA	TAA	TAA
nad3	TAG	TAA	TAA	TAA	TAA	TAG	TAG	TAG	TAA	TAG	T	TAG	TAG	TAA	TAG	TAG	TAA	TAA	TAG	TAA
nad4	TAG	TAA	TAA	TAA	TAG	TAA	TAG	TAA	TAG	TAA	TAA	TAA	TAA	TAA	TAA	TAA	TAA	TAA	TAA	TAA
nad4L	TAA	TAA	TAA	TAA	TAA	TAA	TAG	TAG	TAA	TAA	TAA	TAA	TAA	TAA	TAA	TAA	TAA	TAG	TAG	TAG
nad5	TAG	TAA	TAA	TAG	TAG	TAA	TAA	TAA	TAA	TAA	TAA	TAG	TAG	TAG	TAG	TAG	TAG	TA	TAG	TAA
nad6	TAG	TAG	TAA	TAG	TAG	TAG	TAA	TAA	TAA	TAA	TAA	TAG	TAA	TAG	TAA	TAA	TAA	TAA	TAG	TAA
A_f: Aglaiogyrodactylus forficulatus KU679421
B_h: Benedenia hoshinai NC_014591
B_s: Benedenia seriolae NC_014291
C_a: Crenobia alpina KP208776
D_l: Dactylogyrus lamellatus KR871673
G_b: Gyrodactylus brachymystacis NC_031337
G_d: Gyrodactylus derjavinoides NC_010976
G_g: Gyrodactylus gurleyi KU659806
G_k: Gyrodactylus kobayashii NC_030050
G_p: Gyrodactylus parvae NC_031438
G_s: Gyrodactylus salaris NC_008815
G_t: Gyrodactylus thymalli NC_009682
L_s: Lamellodiscus spari MH328204
L_l: Lepidotrema longipenis MH328203
M_s: Microcotyle sebastis NC_009055
N_m: Neobenedenia melleni JQ038228
O_s: Obama sp. MAP-2014 NC_026978
P_v: Paragyrodactylus variegatus NC_024754
P_i: Paratetraonchoides inermis KY856918
P_h: Polylabris halichoeres NC_016057
P_m: Pseudochauhanea macrorchis NC_016950
T_n: Tetrancistrum nebulosi NC_018031
