# Supplementary material for: Mitochondrial genomes of two diplectanids (Platyhelminthes: Monogenea) expose paraphyly of the order Dactylogyridea and extensive tRNA gene rearrangements
Source: Parasit Vectors. 2018 Nov 20;11:601. doi: 10.1186/s13071-018-3144-6 (PMC6245931; doi:10.1186/s13071-018-3144-6)
Supplement: Supplementary file 8 — Table S4. Pairwise comparison of mitochondrial DNA gene orders among 13 monogenean species based on the order of all 36 genes. Scores correspond to the similarity between gene orders, where “1254” represents an identical gene order. N is the number identifying the taxon in the pairwise comparisons. (XLSX 11 kb) [file 13071_2018_3144_MOESM8_ESM.xlsx]

## Sheet: Sheet1
N	Representative species	1	2	3	4	5	6	7	8	9	10	11	12	13
1	Pseudochauhanea macrorchis	1254	810	762	50	82	78	112	112	110	98	106	64	116
2	Microcotyle sebastis	810	1254	928	52	86	82	154	136	152	140	148	68	132
3	Polylabris halichoeres	762	928	1254	50	84	80	114	112	114	100	108	68	118
4	Paratetraonchoides inermis	50	52	50	1254	170	182	162	162	148	84	146	108	94
5	Lamellodiscus spari	82	86	84	170	1254	1120	322	306	292	200	354	140	138
6	Lepidotrema longipenis	78	82	80	182	1120	1254	322	306	292	162	292	146	110
7	Tetrancistrum nebulosi	112	154	114	162	322	322	1254	1120	1186	580	1186	322	638
8	Dactylogyrus lamellatus	112	136	112	162	306	306	1120	1254	1056	514	1056	322	608
9	Neobenedenia melleni	110	152	114	148	292	292	1186	1056	1254	546	1120	302	622
10	Benedenia seriolae	98	140	100	84	200	162	580	514	546	1254	610	184	342
11	Benedenia hoshinai	106	148	108	146	354	292	1186	1056	1120	610	1254	302	660
12	Aglaiogyrodactylus forficulatus	64	68	68	108	140	146	322	322	302	184	302	1254	252
13	Gyrodactylus parvae	116	132	118	94	138	110	638	608	622	342	660	252	1254
